# Supplementary material for: Anticancer Profile of Rhodanines: Structure–Activity Relationship (SAR) and Molecular Targets—A Review
Source: Molecules. 2022 Jun 10;27(12):3750. doi: 10.3390/molecules27123750 (PMC9231410; doi:10.3390/molecules27123750)
Supplement: Supplementary file 1 [file molecules-27-03750-s001.zip]

Archive with 1 entries (1 files):
- molecules-1677895-supplementary.pdf
